# Supplementary material for: Isolation and Characterization of Extracellular Vesicles from Gastric Juice
Source: Cancers (Basel). 2022 Jul 7;14(14):3314. doi: 10.3390/cancers14143314 (PMC9318556; doi:10.3390/cancers14143314)
Supplement: Supplementary file 1 [file cancers-14-03314-s001.zip]

Archive with 1 entries (1 files):
- cancers-1768153-supplementary.pdf
